# Supplementary material for: Whole genome amplification approach reveals novel polyhydroxyalkanoate synthases (PhaCs) from Japan Trench and Nankai Trough seawater
Source: BMC Microbiol. 2014 Dec 24;14:318. doi: 10.1186/s12866-014-0318-z (PMC4326521; doi:10.1186/s12866-014-0318-z)
Supplement: Additional file 4: Table S4. — Accession numbers for all the PHA synthases used in the protein neighbor-joining phylogenetic tree. [file 12866_2014_318_MOESM4_ESM.xlsx]

## Sheet: Seawater (Foong)
Seawater (Foong)
PhaC Classification	Name	Accession No.	Source
Class I	SW_PhaC_CLS1_GG1 (24 m)	n/a	This study
	SW-10-2_A1	KF911019
	SW-10-2_A20	KF911028
	SW-10-2_B2	KF911030
	SW-10-2_B5	KF911032
	SW-10-2_C2	KF911034
	SW-10-1_3	KF911038
	SW-10-2B_4	KF911043
Class I	SW_PhaC_CLS1_GG2 (24 m)	n/a	This study
	SW-10-2B_3	KF911042
Class I	SW_PhaC_CLS1_GG3 (24 m, 5373 m)	n/a	This study
	SW-10-2_A19	KF911027
	SW-YK2_8	KF911072
Class I	SW_PhaC_CLS1_GG4 (199 m)	n/a	This study
	SW-5-1_2	KF911056
Class I	SW_PhaC_CLS1_GG5 (99 m)	n/a	This study
	SW-7-2_11	KF911054
Class I	SW_PhaC_CLS1_GG6 (99 m, 199 m)	n/a	This study
	SW-7-2_4	KF911048
	SW-5-1_6	KF911060
Class I	SW_PhaC_CLS1_GG7 (24 m, 99 m, 3000 m)	n/a	This study
	SW-10-2_A2	KF911020
	SW-10-2_A5	KF911022
	SW-10-2_A7	KF911023
	SW-10-2_A15	KF911025
	SW-10-2_B1	KF911029
	SW-10-2_B3	KF911031
	SW-10-2_B6	KF911033
	SW-10-1_1	KF911036
	SW-10-1_5	KF911039
	SW-10-2B_7	KF911045
	SW-7-2_7	KF911051
	SW-3000-1_2	KF911070
	SW-3000-1_5	KF911071
Class I	SW_PhaC_CLS1_GG8 (199 m)	n/a	This study
	SW-5-1_3	KF911057
	SW-5-1_4	KF911058
	SW-5-1_7	KF911061
	SW-5-1_8	KF911062
	SW-5-1_10	KF911064
Class I	SW_PhaC_CLS1_GG9 (24 m, 99 m)	n/a	This study
	SW-10-2_C6	KF911035
	SW-7-2_5	KF911049
Class I	SW_PhaC_CLS1_GG10 (24 m, 1000 m, 1913 m)	n/a	This study
	SW-10-2_A8	KF911024
	SW-2-2_2	KF911065
	SW-1-1_1	KF911066
	SW-1-1_4	KF911067
	SW-1-1_10	KF911068
Class I	SW_PhaC_CLS1_GG11 (24 m, 99 m)	n/a	This study
	SW-10-1_2	KF911037
	SW-10-2B_2	KF911041
	SW-7-2_3	KF911047
	SW-7-2_6	KF911050
	SW-7-2_9	KF911053
Class I	SW_PhaC_CLS1_GG12 (199 m)	n/a	This study
	SW-5-1_9	KF911063
Class I	SW_PhaC_CLS1_GG13 (99 m)	n/a	This study
	SW-7-2_8	KF911052
Class I	SW_PhaC_CLS1_GG14 (199 m)	n/a	This study
	SW-5-1_1	KF911055
	SW-5-1_5	KF911059
Class I	SW_PhaC_CLS1_GG15 (24 m)	n/a	This study
	SW-10-2B_1	KF911040
Class I	SW_PhaC_CLS1_GG16 (3000 m)	n/a	This study
	SW-3000-1_1	KF911069
Class I	SW_PhaC_CLS1_GG17 (24 m)	n/a	This study
	SW-10-2_A4	KF911021
	SW-10-2B_5	KF911044
Class I	SW_PhaC_CLS1_GG18 (99 m)	n/a	This study
	SW-7-2_1	KF911046
Class II	SW_PhaC_CLS2_GGa (5373 m)	n/a	This study
	SW-YK2_A	KF911073
Class II	SW_PhaC_CLS2_GGb (24 m)	n/a	This study
	SW-10-2_A18	KF911026
Class I	Complete_CDS_SW-PhaC-CLS1_GG1	KF911074	This study
Class I	Complete_CDS_SW-PhaC-CLS1_GG12	KF911075	This study
Class I	Complete_CDS_SW-PhaC-CLS1_GG18	KF911076	This study

## Sheet: Activated sludge (Ciesielski)
Activated sludge (Ciesielski)
PhaC Classification	Name	Accession No.	Source
Class II	Act-Sldg Uncultured Pseudomonas sp_clone_KBOS_05_PhaC2	DQ869269	[47]

## Sheet: Activated sludge (Michinaka)
Activated sludge (Michinaka)
PhaC Classification	Name	Accession No.	Source
Class II	Act-Sldg AR5#1	n/a	[20]
Class I	Act-Sldg AR5#2	n/a	[20]
Class I	Act-Sldg AR5#3	n/a	[20]
Class I	Act-Sldg AR5#4	n/a	[20]
Class I	Act-Sldg AR5#5	n/a	[20]
Class I	Act-Sldg AR5#6	n/a	[20]
Class I	Act-Sldg AR5#7	n/a	[20]
Class I	Act-Sldg AR5#8	n/a	[20]
Class I	Act-Sldg AR5#9	n/a	[20]
Class I	Act-Sldg AR5#10	n/a	[20]
Class I	Act-Sldg AR5#11	n/a	[20]
Class I	Act-Sldg clone:A-1	AB219467	GenBank
Class I	Act-Sldg clone:A-2	AB219468	GenBank
Class I	Act-Sldg clone:A-26	AB219491	GenBank
Class I	Act-Sldg clone:M-5	AB220588	GenBank
Class I	Act-Sldg clone:M-8	AB220590	GenBank
Class II	Act-Sldg clone:M-9	AB220591	GenBank
Class I	Act-Sldg clone:M-13	AB220593	GenBank
Class I	Act-Sldg clone:M-17	AB220596	GenBank
Class II	Act-Sldg clone:M-18	AB220597	GenBank
Class II	Act-Sldg clone:M-20	AB220599	GenBank
Class I	Act-Sldg clone:M-21	AB220600	GenBank
Class I	Act-Sldg clone:M-28	AB220607	GenBank
Class II	Act-Sldg clone:N-8	AB220612	GenBank
Class II	Act-Sldg clone:N-12	AB220616	GenBank
Class II	Act-Sldg clone:N-20	AB220624	GenBank
Class II	Act-Sldg clone:N-1 (M-6)	AB220639	GenBank
Class I	Act-Sldg clone:AR3-42d_5	AB220710	GenBank
Class I	Act-Sldg clone:AR3-42d_11	AB220712	GenBank
Class I	Act-Sldg clone:AR3-42d_15	AB220716	GenBank
Class I	Act-Sldg clone:AR3-42d_19	AB220720	GenBank
Class I	Act-Sldg clone:AR3-42d_24	AB220725	GenBank
Class II	Act-Sldg clone:AR3-42d_28	AB220729	GenBank
Class I	Act-Sldg clone:AR3-42d_32	AB220733	GenBank
Class I	Act-Sldg clone:AR3-42d_35	AB220735	GenBank
Class I	Act-Sldg clone:AR3-78d_19	AB220754	GenBank
Class II	Act-Sldg clone:AR5-9d_4	AB220778	[20]
Class I	Act-Sldg clone:AR5-9d_23	AB220797	[20]
Class I	Act-Sldg clone:AR5-9d_25	AB220799	[20]
Class I	Act-Sldg clone:AR5-9d_28	AB220802	[20]
Class I	Act-Sldg clone:AR5-30d_7	AB220809	[20]
Class I	Act-Sldg clone:AR5-30d_14	AB220815	[20]
Class I	Act-Sldg clone:AR5-30d_15	AB220816	[20]
Class I	Act-Sldg clone:AR5-30d_17	AB220818	[20]
Class I	Act-Sldg clone:AR5-30d_19	AB220820	[20]
Class I	Act-Sldg clone:AR5-30d_25	AB220826	[20]
Class I	Act-Sldg clone:AR5-30d_31	AB220832	[20]
Class I	Act-Sldg clone:AR5-30d_34	AB220835	[20]
Class II	Act-Sldg clone:AR5-43d_13	AB220848	[20]
Class II	Act-Sldg clone:AR5-43d_19	AB220854	[20]
Class I	Act-Sldg clone:AR5-43d_21	AB220856	[20]
Class I	Act-Sldg clone:AR5-43d_22	AB220857	[20]
Class I	Act-Sldg clone:AR5-43d_25	AB220860	[20]
Class I	Act-Sldg clone:AR5-43d_26	AB220861	[20]
Class I	Act-Sldg clone:AR5-43d_34	AB220869	[20]
Class I	Act-Sldg clone:ER12-65d-4	AB220873	GenBank
Class II	Act-Sldg clone:ER12-65d-5	AB220874	GenBank
Class I	Act-Sldg clone:ER12-65d-7	AB220876	GenBank
Class I	Act-Sldg clone:ER12-65d-10	AB220879	GenBank
Class I	Act-Sldg clone:ER12-65d-19	AB220888	GenBank

## Sheet: Oil-contaminated soil (Cheema)
Oil-contaminated soil (Cheema)
PhaC Classification	Name	Accession No.	Source
Class II	Oil-Soil clone 9G1	HQ433530	[21]
Class I	Oil-Soil clone 9L11	HQ433531	[21]
Class II	Oil-Soil clone 37J20	HQ433533	[21]
Class I	Oil-Soil clone 40N22	HQ433535	[21]
Class I	Oil-Soil clone 49F10	HQ433537	[21]
Class I	Oil-Soil clone 50K15	HQ433538	[21]
Class I	Oil-Soil clone 40N22-7H4-B2	HQ433539; ADY39738	[21]

## Sheet: Soil (Schallmey)
Soil (Schallmey)
PhaC Classification	Name	Accession No.	Source
Class I	Soil clone CX92	ABN71559	[22]
Class I	Soil clone MS2	ABN71571	[22]
Class I	Soil clone MS3	ABN71575	[22]

## Sheet: Soil (Kwon)
Soil (Kwon)
PhaC Classification	Name	Accession No.	Source
Class II	Soil_clone M11 PHA synthase C1_phaC1	JN798163	GenBank
Class II	Soil_clone M11 PHA synthase C2_phaC2	JN798163	GenBank
Class II	Soil_clone M12 PHA synthase C1_phaC1	JN798164	GenBank
Class II	Soil_clone M12 PHA synthase C2_phaC2	JN798164	GenBank

## Sheet: Different classes of PhaC
Different classes of PhaC
PhaC Classification	Name	Accession No.	Taxonomy	Source
Class I	Acetobacteraceae bacterium AT-5844	WP_007438224	Bacteria; Proteobacteria; Alphaproteobacteria; Rhodospirillales; Acetobacteraceae; unclassified Acetobacteraceae	GenBank
Class I	Acidovorax sp KKS102	YP_006854797	Bacteria; Proteobacteria; Betaproteobacteria; Burkholderiales; Comamonadaceae; Acidovorax	GenBank
Class I	Aeromonas_caviae	BAA21815	Bacteria; Proteobacteria; Gammaproteobacteria; Aeromonadales; Aeromonadaceae; Aeromonas	GenBank
Class I	Alicycliphilus denitricans BC	YP_004126884	Bacteria; Proteobacteria; Betaproteobacteria; Burkholderiales; Comamonadaceae; Alicycliphilus	GenBank
Class I	Azoarcus sp. BH72	YP_932525	Bacteria; Proteobacteria; Betaproteobacteria; Rhodocyclales; Rhodocyclaceae; Azoarcus	GenBank
Class I	Azoarcus sp. KH32C	YP_007549829	Bacteria; Proteobacteria; Betaproteobacteria; Rhodocyclales; Rhodocyclaceae; Azoarcus	GenBank
Class I	Azospirillum halopraeferens	WP_029009957	Bacteria; Proteobacteria; Alphaproteobacteria; Rhodospirillales; Rhodospirillaceae; Azospirillum	GenBank
Class I	Bradyrhizobium japonicum	AAL79555	Bacteria; Proteobacteria; Alphaproteobacteria; Rhizobiales; Bradyrhizobiaceae; Bradyrhizobium	GenBank
Class I	Burkholderia sp USM	AEJ83999	Bacteria; Proteobacteria; Betaproteobacteria; Burkholderiales; Burkholderiaceae; Burkholderia	GenBank
Class I	Burkholderia terrae	WP_009770591	Bacteria; Proteobacteria; Betaproteobacteria; Burkholderiales; Burkholderiaceae; Burkholderia	GenBank
Class I	Caenispirillum salinarum	WP_009542208	Bacteria; Proteobacteria; Alphaproteobacteria; Rhodospirillales; Rhodospirillaceae; Caenispirillum	GenBank
Class I	Caulobacter vibrioides	WP_004624286	Bacteria; Proteobacteria; Alphaproteobacteria; Caulobacterales; Caulobacteraceae; Caulobacter	GenBank
Class I	Chromobacterium sp USM2	ADL70203	Bacteria; Proteobacteria; Betaproteobacteria; Neisseriales; Neisseriaceae; Chromobacterium	GenBank
Class I	Colwellia psychrerythraea 34H	YP_270743	Bacteria; Proteobacteria; Gammaproteobacteria; Alteromonadales; Colwelliaceae; Colwellia	GenBank
Class I	Comamonas sp. B-9	WP_021028092	Bacteria; Proteobacteria; Betaproteobacteria; Burkholderiales; Comamonadaceae; Comamonas	GenBank
Class I	Curvibacter lanceolatus	WP_019575358	Bacteria; Proteobacteria; Betaproteobacteria; Burkholderiales; Comamonadaceae; Curvibacter	GenBank
Class I	Dechloromonas aromatica RCB	YP_284219	Bacteria; Proteobacteria; Betaproteobacteria; Rhodocyclales; Rhodocyclaceae; Dechloromonas	GenBank
Class I	Dechloromonas aromatica RCB	YP_284827	Bacteria; Proteobacteria; Betaproteobacteria; Rhodocyclales; Rhodocyclaceae; Dechloromonas	GenBank
Class I	Delftia acidovorans	BAA33155	Bacteria; Proteobacteria; Betaproteobacteria; Burkholderiales; Comamonadaceae; Delftia	GenBank
Class I	Elioraea tepidiphila	WP_019014986	Bacteria; Proteobacteria; Alphaproteobacteria; Rhodospirillales; unclassified Rhodospirillales; Elioraea	GenBank
Class I	gamma proteobacterium HIMB30	WP_010547143	Bacteria; Proteobacteria; Gammaproteobacteria	GenBank
Class I	Halomonas boliviensis LC1	EHJ92371	Bacteria; Proteobacteria; Gammaproteobacteria; Oceanospirillales; Halomonadaceae; Halomonas	GenBank
Class I	Hydrogenophaga sp PBC	WP_009515239	Bacteria; Proteobacteria; Betaproteobacteria; Burkholderiales; Comamonadaceae; Hydrogenophaga	GenBank
Class I	Hydrogenophaga sp. T4	EWS64522	Bacteria; Proteobacteria; Betaproteobacteria; Burkholderiales; Comamonadaceae; Hydrogenophaga	GenBank
Class I	Hyphomicrobium zavarzinii	WP_020086810	Bacteria; Proteobacteria; Alphaproteobacteria; Rhizobiales; Hyphomicrobiaceae; Hyphomicrobium	GenBank
Class I	Leptothrix cholodnii SP-6	YP_001791119	Bacteria; Proteobacteria; Betaproteobacteria; Burkholderiales; Leptothrix	GenBank
Class I	Limnohabitans sp Rim47	WP_019429382	Bacteria; Proteobacteria; Betaproteobacteria; Burkholderiales; Comamonadaceae; Limnohabitans	GenBank
Class I	Marinobacter aquaeolei VT8	YP_959074	Bacteria; Proteobacteria; Gammaproteobacteria; Alteromonadales; Alteromonadaceae; Marinobacter	GenBank
Class I	Meganema perideroedes	WP_018631852	Bacteria; Proteobacteria; Alphaproteobacteria; Rhizobiales; Methylobacteriaceae; Meganema	GenBank
Class I	Mesorhizobium sp STM 4661	WP_006335073	Bacteria; Proteobacteria; Alphaproteobacteria; Rhizobiales; Phyllobacteriaceae; Mesorhizobium	GenBank
Class I	Methylobacterium nodulans ORS_2060	YP_002501157	Bacteria; Proteobacteria; Alphaproteobacteria; Rhizobiales; Methylobacteriaceae; Methylobacterium	GenBank
Class I	Neptuniibacter caesariensis	WP_007022796	Bacteria; Proteobacteria; Gammaproteobacteria; Oceanospirillales; Neptuniibacter	GenBank
Class I	Nisaea denitrificans	WP_028465014	Bacteria; Proteobacteria; Alphaproteobacteria; Rhodospirillales; Rhodospirillaceae; Nisaea	GenBank
Class I	Novosphingobium sp AP12	WP_007677304	Bacteria; Proteobacteria; Alphaproteobacteria; Sphingomonadales; Sphingomonadaceae; Novosphingobium	GenBank
Class I	Oceanibaculum indicum	WP_008944646	Bacteria; Proteobacteria; Alphaproteobacteria; Rhodospirillales; Rhodospirillaceae; Oceanibaculum	GenBank
Class I	Oceanicaulis sp HTCC2633	WP_009800822	Bacteria; Proteobacteria; Alphaproteobacteria; Rhodobacterales; Hyphomonadaceae; Oceanicaulis	GenBank
Class I	Phaeospirillum molischianum	WP_002729021	Bacteria; Proteobacteria; Alphaproteobacteria; Rhodospirillales; Rhodospirillaceae; Phaeospirillum	GenBank
Class I	Ralstonia eutropha H16	YP_725940	Bacteria; Proteobacteria; Betaproteobacteria; Burkholderiales; Burkholderiaceae; Cupriavidus	GenBank
Class I	Ramlibacter tataouinensis TTB310	YP_004618918	Bacteria; Proteobacteria; Betaproteobacteria; Burkholderiales; Comamonadaceae; Ramlibacter	GenBank
Class I	Rhodospirillum rubrum	CAB65395	Bacteria; Proteobacteria; Alphaproteobacteria; Rhodospirillales; Rhodospirillaceae; Rhodospirillum	GenBank
Class I	Rubrivivax gelatinosus IL144	YP_005437215	Bacteria; Proteobacteria; Betaproteobacteria; Burkholderiales; Rubrivivax	GenBank
Class I	Shewanella pealeana ATCC_700345	YP_001501610	Bacteria; Proteobacteria; Gammaproteobacteria; Alteromonadales; Shewanellaceae; Shewanella	GenBank
Class I	Sulfuritalea hydrogenivorans sk43H	BAO28343	Bacteria; Proteobacteria; Betaproteobacteria; Rhodocyclales; Rhodocyclaceae; Sulfuritalea	GenBank
Class I	Thalassobaculum salexigens	WP_028794541	Bacteria; Proteobacteria; Alphaproteobacteria; Rhodospirillales; Rhodospirillaceae; Thalassobaculum	GenBank
Class I	Thalassospira profundimaris	WP_008890930	Bacteria; Proteobacteria; Alphaproteobacteria; Rhodospirillales; Rhodospirillaceae; Thalassospira	GenBank
Class I	Uliginosibacterium gangwonense	WP_018608493	Bacteria; Proteobacteria; Betaproteobacteria; Rhodocyclales; Rhodocyclaceae; Uliginosibacterium	GenBank
Class II	Burkholderia caryophylli_PhaC1	AAK81717	Bacteria; Proteobacteria; Betaproteobacteria; Burkholderiales; Burkholderiaceae; Burkholderia	GenBank
Class II	Burkholderia caryophylli_PhaC2	AAK81719	Bacteria; Proteobacteria; Betaproteobacteria; Burkholderiales; Burkholderiaceae; Burkholderia	GenBank
Class II	Burkholderia lata	YP_372148	Bacteria; Proteobacteria; Betaproteobacteria; Burkholderiales; Burkholderiaceae; Burkholderia; Burkholderia cepacia complex	GenBank
Class II	Gordonia kroppenstedtii	WP_018180194	Bacteria; Actinobacteria; Actinobacteridae; Actinomycetales; Corynebacterineae; Gordoniaceae; Gordonia	GenBank
Class II	Gordonia rubripertincta	AAB94058	Bacteria; Actinobacteria; Actinobacteridae; Actinomycetales; Corynebacterineae; Gordoniaceae; Gordonia	GenBank
Class II	Parvibaculum lavamentivorans DS-1_PhaC2	YP_001412407	Bacteria; Proteobacteria; Alphaproteobacteria; Rhizobiales; Rhodobiaceae; Parvibaculum	GenBank
Class II	Pseudomonas aeruginosa_PhaC1	WP_009878255	Bacteria; Proteobacteria; Gammaproteobacteria; Pseudomonadales; Pseudomonadaceae; Pseudomonas	GenBank
Class II	Pseudomonas alcaligenes	WP_021698846	Bacteria; Proteobacteria; Gammaproteobacteria; Pseudomonadales; Pseudomonadaceae; Pseudomonas	GenBank
Class II	Pseudomonas fluorescens_PhaC1	ACK57560	Bacteria; Proteobacteria; Gammaproteobacteria; Pseudomonadales; Pseudomonadaceae; Pseudomonas	GenBank
Class II	Pseudomonas fluorescens_PhaC2	ACK57562	Bacteria; Proteobacteria; Gammaproteobacteria; Pseudomonadales; Pseudomonadaceae; Pseudomonas	GenBank
Class II	Pseudomonas mandelii_PhaC1	WP_010464456	Bacteria; Proteobacteria; Gammaproteobacteria; Pseudomonadales; Pseudomonadaceae; Pseudomonas	GenBank
Class II	Pseudomonas mandelii_PhaC2	WP_010464460	Bacteria; Proteobacteria; Gammaproteobacteria; Pseudomonadales; Pseudomonadaceae; Pseudomonas	GenBank
Class II	Pseudomonas pseudoalcaligenes	WP_004420713	Bacteria; Proteobacteria; Gammaproteobacteria; Pseudomonadales; Pseudomonadaceae; Pseudomonas	GenBank
Class II	Pseudomonas putida_PhaC1	AAM63407	Bacteria; Proteobacteria; Gammaproteobacteria; Pseudomonadales; Pseudomonadaceae; Pseudomonas	GenBank
Class II	Pseudomonas putida group	WP_016712422	Bacteria; Proteobacteria; Gammaproteobacteria; Pseudomonadales; Pseudomonadaceae; Pseudomonas	GenBank
Class II	Pseudomonas sp. HJ-2	AAQ72540	Bacteria; Proteobacteria; Gammaproteobacteria; Pseudomonadales; Pseudomonadaceae; Pseudomonas	GenBank
Class II	Pseudomonas sp. KBOS 17	AAV67963	Bacteria; Proteobacteria; Gammaproteobacteria; Pseudomonadales; Pseudomonadaceae; Pseudomonas	GenBank
Class II	Pseudomonas sp. P27	AGX00931	Bacteria; Proteobacteria; Gammaproteobacteria; Pseudomonadales; Pseudomonadaceae; Pseudomonas	GenBank
Class II	Pseudomonas_veronii_PhaC2	WP_017849875	Bacteria; Proteobacteria; Gammaproteobacteria; Pseudomonadales; Pseudomonadaceae; Pseudomonas	GenBank
Class IV	Bacillus_megaterium	AAD05260	Bacteria; Firmicutes; Bacilli; Bacillales; Bacillaceae; Bacillus	GenBank
